# Supplementary material for: Chemical composition and cytotoxic properties of Clinacanthus nutans root extracts
Source: Pharm Biol. 2016 Dec 8;55(1):394–401. doi: 10.1080/13880209.2016.1242145 (PMC6130766; doi:10.1080/13880209.2016.1242145)
Supplement: P.__L._Teoh_et_al_supplemental_content.zip [file IPHB_A_1242145_SM1219.zip]

Archive with 1 entries (1 files):
- P.  L. Teoh et al supplemental content.docx
